# Supplementary material for: Evaluation of Perfusion Cell Culture Conditions in a Double-Layered Microphysiological System Using AI-Assisted Morphological Analysis
Source: Micromachines (Basel). 2025 Mar 12;16(3):327. doi: 10.3390/mi16030327 (PMC11945015; doi:10.3390/mi16030327)
Supplement: Supplementary file 1 [file micromachines-16-00327-s001.zip]

Archive with 1 entries (1 files):
- micromachines-3503353-supplementary.pdf
